# Supplementary material for: Nsun2 controls cardiac homeostasis and hypertrophic response by regulating PRKACA expression
Source: Theranostics. 2025 Jan 20;15(6):2393–412. doi: 10.7150/thno.104441 (PMC11840729; doi:10.7150/thno.104441)
Supplement: Supplementary file 2 — Supplementary table 1. [file thnov15p2393s2.xlsx]

## Sheet: Sheet1
Gene	baseMean	log2FoldChange	lfcSE	stat	pvalue	padj	FF1_IP	FF2_IP	FT1_IP	FT2_IP	#chr	start	end	peak	len	strand	regionInfo	GeneID	Symbol	Chr	GeneType	Description
merge_peak_7643	38.2769	-2.03067	0.773705	-2.62461	0.00867494	0.110795	14	12	45	117	6	39340613	39340889	merge_peak_7643	277	+	antisense:1;	ENSMUSG00000029924.13	Slc37a3	chr6	protein_coding	solute carrier family 37 (glycerol-3-phosphate transporter), member 3
merge_peak_885	50.9732	-2.04983	0.761377	-2.69226	0.00709691	0.103308	23	11	51	167	10	49217662	49218007	merge_peak_885	346	+	antisense:1;	ENSMUSG00000056073.17	Grik2	chr10	protein_coding	glutamate receptor, ionotropic, kainate 2 (beta 2)
merge_peak_1299	33.3212	-2.08467	0.792871	-2.62926	0.00855704	0.110516	11	11	45	96	11	11299055	11299270	merge_peak_1299	216	+	antisense:1;	ENSMUSG00000020193.4	Zpbp	chr11	protein_coding	zona pellucida binding protein
merge_peak_6712	59.7397	-2.103	0.656554	-3.20309	0.00135961	0.0601714	20	19	83	170	4	132425701	132426020	merge_peak_6712	320	-	antisense:1;	ENSMUSG00000028886.16	Eya3	chr4	protein_coding	EYA transcriptional coactivator and phosphatase 3
merge_peak_1992	40.6635	-2.13185	0.820046	-2.59967	0.00933129	0.112601	16	10	35	142	12	57317724	57318049	merge_peak_1992	326	-	antisense:1;	ENSMUSG00000047022.19	Mipol1	chr12	protein_coding	mirror-image polydactyly 1
merge_peak_6012	57.3149	-2.13682	0.790654	-2.7026	0.00687987	0.102644	14	23	38	214	3	109071176	109071384	merge_peak_6012	209	+	intron:1.0;	ENSMUSG00000040322.11	Slc25a24	chr3	protein_coding	solute carrier family 25 (mitochondrial carrier, phosphate carrier), member 24
merge_peak_1926	50.2522	-2.17259	0.822612	-2.64109	0.00826393	0.109763	26	5	58	159	12	40652175	40652445	merge_peak_1926	271	-	antisense:1;	ENSMUSG00000035954.11	Dock4	chr12	protein_coding	dedicator of cytokinesis 4
merge_peak_9629	38.5319	-2.19232	0.80066	-2.73814	0.00617881	0.0987827	11	13	39	129	9	100743588	100744011	merge_peak_9629	424	-	antisense:1;	ENSMUSG00000037286.16	Stag1	chr9	protein_coding	stromal antigen 1
merge_peak_4172	53.5158	-2.22669	0.857735	-2.59601	0.00943133	0.113359	27	5	45	191	17	71110701	71110856	merge_peak_4172	156	+	intron:1.0;	ENSMUSG00000003279.18	Dlgap1	chr17	protein_coding	DLG associated protein 1
merge_peak_5418	50.9021	-2.31667	0.810697	-2.85762	0.00426825	0.0860876	23	6	53	172	2	140451453	140451758	merge_peak_5418	306	-	antisense:1;	ENSMUSG00000068205.15	Macrod2	chr2	protein_coding	mono-ADP ribosylhydrolase 2
merge_peak_7751	75.5648	-2.36108	0.737346	-3.20214	0.00136413	0.0601714	32	10	78	258	6	67318761	67318997	merge_peak_7751	237	+	antisense:1;	ENSMUSG00000018341.13	Il12rb2	chr6	protein_coding	interleukin 12 receptor, beta 2
merge_peak_1300	34.6325	-2.407	0.840169	-2.86489	0.00417148	0.0860571	10	9	35	120	11	11334009	11334220	merge_peak_1300	212	+	antisense:1;	ENSMUSG00000020193.4	Zpbp	chr11	protein_coding	zona pellucida binding protein
merge_peak_8570	31.0787	-2.41234	0.920923	-2.61948	0.0088064	0.111747	9	8	22	119	7	106778297	106778607	merge_peak_8570	311	-	antisense:1;	ENSMUSG00000016626.11	Nlrp14	chr7	protein_coding	NLR family, pyrin domain containing 14
merge_peak_4094	35.4181	-2.47141	0.869569	-2.84211	0.00448166	0.0867151	4	15	40	119	17	52093429	52093948	merge_peak_4094	520	+	antisense:1;	ENSMUSG00000023927.16	Satb1	chr17	protein_coding	special AT-rich sequence binding protein 1
merge_peak_6962	48.1468	-2.4869	0.746845	-3.32987	0.000868874	0.0535432	17	8	66	148	5	29447683	29447975	merge_peak_6962	293	+	antisense:1;	ENSMUSG00000010721.16	Lmbr1	chr5	protein_coding	limb region 1
merge_peak_7201	45.5257	-2.48817	0.855447	-2.90861	0.00363035	0.0838053	9	15	29	180	5	92175440	92175700	merge_peak_7201	261	+	antisense:1;	ENSMUSG00000029403.15	Cdkl2	chr5	protein_coding	cyclin-dependent kinase-like 2 (CDC2-related kinase)
merge_peak_1493	44.9981	-2.51273	0.814054	-3.08669	0.002024	0.0667258	16	7	44	160	11	62663601	62663781	merge_peak_1493	181	-	intron:1.0;	ENSMUSG00000047342.18	Zfp286	chr11	protein_coding	zinc finger protein 286
merge_peak_7705	38.7628	-2.51379	0.825188	-3.04632	0.00231663	0.0713728	10	10	37	139	6	56184927	56185321	merge_peak_7705	395	+	antisense:1;	ENSMUSG00000004347.18	Pde1c	chr6	protein_coding	phosphodiesterase 1C
merge_peak_9071	25.2332	-2.5376	0.95876	-2.64675	0.00812689	0.109312	3	10	29	85	8	84722225	84722554	merge_peak_9071	330	-	antisense:1;	ENSMUSG00000005469.11	Prkaca	chr8	protein_coding	protein kinase, cAMP dependent, catalytic, alpha
merge_peak_1932	27.6532	-2.55146	0.896221	-2.84691	0.00441452	0.0866414	6	8	32	93	12	41786331	41786921	merge_peak_1932	591	-	antisense:1;	ENSMUSG00000056899.11	Immp2l	chr12	protein_coding	IMP2 inner mitochondrial membrane peptidase-like (S. cerevisiae)
merge_peak_1724	31.4223	-2.55696	0.928026	-2.75527	0.00586437	0.0970351	4	12	27	117	11	103227361	103227771	merge_peak_1724	411	-	intron:1.0;	ENSMUSG00000034255.18	Arhgap27	chr11	protein_coding	Rho GTPase activating protein 27
merge_peak_5030	42.814	-2.56802	0.875112	-2.9345	0.00334083	0.0820236	18	3	48	146	2	39102895	39103150	merge_peak_5030	256	+	antisense:1;	ENSMUSG00000026753.6	Ppp6c	chr2	protein_coding	protein phosphatase 6, catalytic subunit
merge_peak_1117	28.7962	-2.59678	0.885922	-2.93116	0.00337695	0.0821817	10	4	42	87	10	93505142	93505493	merge_peak_1117	352	+	intron:1.0;	ENSMUSG00000020019.5	Ntn4	chr10	protein_coding	netrin 4
merge_peak_1009	24.5027	-2.60184	0.931058	-2.7945	0.00519807	0.0911898	6	6	30	81	10	75596543	75596867	merge_peak_1009	325	+	antisense:1;	ENSMUSG00000020196.11	Cabin1	chr10	protein_coding	calcineurin binding protein 1
merge_peak_5888	30.8703	-2.62849	0.906576	-2.89935	0.00373932	0.0838205	5	10	29	113	3	86307813	86307989	merge_peak_5888	177	-	antisense:1;	ENSMUSG00000028080.17	Lrba	chr3	protein_coding	LPS-responsive beige-like anchor
merge_peak_893	48.4282	-2.63636	0.853551	-3.08869	0.00201038	0.0664943	16	7	34	191	10	50838354	50838714	merge_peak_893	361	-	antisense:1;	ENSMUSG00000019913.5	Sim1	chr10	protein_coding	single-minded family bHLH transcription factor 1
merge_peak_2532	33.3704	-2.63788	0.912135	-2.89198	0.00382817	0.0838205	8	8	24	131	13	76937539	76937940	merge_peak_2532	402	-	antisense:1;	ENSMUSG00000021596.17	Mctp1	chr13	protein_coding	multiple C2 domains, transmembrane 1
merge_peak_4468	36.2083	-2.64029	0.923399	-2.85932	0.00424556	0.0860876	15	2	42	123	18	54056007	54056162	merge_peak_4468	156	-	antisense:1;	ENSMUSG00000073563.4	Csnk1g3	chr18	protein_coding	casein kinase 1, gamma 3
merge_peak_1976	24.8298	-2.65032	1.00302	-2.64233	0.00823389	0.109763	2	10	26	88	12	52840577	52840742	merge_peak_1976	166	-	antisense:1;	ENSMUSG00000061603.9	Akap6	chr12	protein_coding	A kinase (PRKA) anchor protein 6
merge_peak_998	25.3277	-2.65712	0.916375	-2.8996	0.00373643	0.0838205	6	6	33	82	10	71192140	71192409	merge_peak_998	270	-	antisense:1;	ENSMUSG00000060733.14	Ipmk	chr10	protein_coding	inositol polyphosphate multikinase
merge_peak_8822	34.4098	-2.65739	0.966683	-2.74898	0.00597819	0.0977438	14	2	30	129	8	25287939	25288214	merge_peak_8822	276	-	intron:1.0;	ENSMUSG00000031554.19	Adam5	chr8	protein_coding	a disintegrin and metallopeptidase domain 5
merge_peak_2943	25.3663	-2.67239	0.939449	-2.84464	0.00444623	0.0867151	4	8	30	86	14	61406923	61407119	merge_peak_2943	197	-	antisense:1;	ENSMUSG00000048279.20	Sacs	chr14	protein_coding	sacsin
merge_peak_5415	36.3174	-2.68428	0.837265	-3.20601	0.00134588	0.0601714	7	10	39	128	2	139686332	139686599	merge_peak_5415	268	+	antisense:1;	ENSMUSG00000039033.12	Tasp1	chr2	protein_coding	taspase, threonine aspartase 1
merge_peak_6961	34.9383	-2.69408	0.872111	-3.08914	0.00200736	0.0664943	12	4	41	119	5	28523806	28524112	merge_peak_6961	307	-	antisense:1;	ENSMUSG00000048271.15	Rbm33	chr5	protein_coding	RNA binding motif protein 33
merge_peak_2949	19.7287	-2.7171	1.0381	-2.61739	0.0088606	0.112012	5	4	21	70	14	63287803	63288010	merge_peak_2949	208	+	intron:1.0;	ENSMUSG00000054763.10	Defb42	chr14	protein_coding	defensin beta 42
merge_peak_4942	24.2843	-2.73634	0.982577	-2.78486	0.00535516	0.0923468	5	6	22	91	2	22313596	22313856	merge_peak_4942	261	-	antisense:1;	ENSMUSG00000025716.15	Myo3a	chr2	protein_coding	myosin IIIA
merge_peak_9433	31.7846	-2.75618	0.970132	-2.84104	0.00449671	0.0867358	11	3	24	125	9	48713402	48713612	merge_peak_9433	211	+	antisense:1;	ENSMUSG00000066687.6	Zbtb16	chr9	protein_coding	zinc finger and BTB domain containing 16
merge_peak_1580	20.5284	-2.75678	1.06356	-2.59203	0.00954108	0.113694	8	1	32	61	11	76018606	76018866	merge_peak_1580	261	+	antisense:1;	ENSMUSG00000017286.16	Glod4	chr11	protein_coding	glyoxalase domain containing 4
merge_peak_8093	31.6616	-2.77202	0.863403	-3.21057	0.00132471	0.0601108	7	7	38	108	7	6077965	6078255	merge_peak_8093	291	-	antisense:1;	ENSMUSG00000034690.14	Nlrp4c	chr7	protein_coding	NLR family, pyrin domain containing 4C
merge_peak_9609	27.4243	-2.77746	0.959528	-2.89461	0.00379634	0.0838205	8	4	25	103	9	96009608	96009863	merge_peak_9609	256	-	antisense:1;	ENSMUSG00000041440.19	Gk5	chr9	protein_coding	glycerol kinase 5 (putative)
merge_peak_5479	18.547	-2.8222	1.06222	-2.65688	0.00788665	0.107654	3	5	22	64	2	155282693	155282959	merge_peak_5479	267	+	antisense:1;	ENSMUSG00000038369.15	Ncoa6	chr2	protein_coding	nuclear receptor coactivator 6
merge_peak_9028	20.6608	-2.82548	1.08472	-2.60481	0.00919256	0.112318	1	8	24	72	8	76213997	76214277	merge_peak_9028	281	-	antisense:1;	ENSMUSG00000031620.17	Iqcm	chr8	protein_coding	IQ motif containing M
merge_peak_8087	36.0149	-2.85283	0.896923	-3.18068	0.00146928	0.0615026	11	4	34	135	7	5084609	5084795	merge_peak_8087	187	-	antisense:1;	ENSMUSG00000035203.17	Epn1	chr7	protein_coding	epsin 1
merge_peak_1025	26.4844	-2.87954	1.00331	-2.87005	0.00410401	0.0855926	5	6	18	108	10	78062372	78062622	merge_peak_1025	251	+	antisense:1;	ENSMUSG00000000374.9	Trappc10	chr10	protein_coding	trafficking protein particle complex 10
merge_peak_8317	17.1867	-2.91229	1.09164	-2.66781	0.00763463	0.106147	3	4	22	58	7	44879397	44879647	merge_peak_8317	251	-	antisense:1;	ENSMUSG00000030796.18	Tead2	chr7	protein_coding	TEA domain family member 2
merge_peak_8617	107.251	-2.94666	0.774649	-3.80387	0.000142453	0.0359597	32	10	73	440	7	121544182	121544980	merge_peak_8617	799	+	antisense:1;	ENSMUSG00000034951.11	Cog7	chr7	protein_coding	component of oligomeric golgi complex 7
merge_peak_3242	35.968	-2.9537	0.942047	-3.1354	0.00171619	0.0646103	12	2	35	135	15	33168515	33168915	merge_peak_3242	401	-	antisense:1;	ENSMUSG00000039007.11	Cpq	chr15	protein_coding	carboxypeptidase Q
merge_peak_8151	27.7562	-2.96229	0.967994	-3.06024	0.0022116	0.0699391	4	7	24	108	7	16627914	16628115	merge_peak_8151	202	-	antisense:1;	ENSMUSG00000063594.6	Gng8	chr7	protein_coding	guanine nucleotide binding protein (G protein), gamma 8
merge_peak_8436	28.5091	-2.97954	0.962702	-3.09498	0.00196828	0.0657485	8	3	28	107	7	75285495	75285767	merge_peak_8436	273	-	antisense:1;	ENSMUSG00000066406.17	Akap13	chr7	protein_coding	A kinase (PRKA) anchor protein 13
merge_peak_7498	24.0686	-3.01864	1.0904	-2.76838	0.00563364	0.0951963	8	1	20	95	5	149673299	149673564	merge_peak_7498	266	-	antisense:1;	ENSMUSG00000051950.11	B3glct	chr5	protein_coding	beta-3-glucosyltransferase
merge_peak_7827	15.8847	-3.01996	1.16035	-2.60264	0.00925099	0.112424	4	2	18	57	6	84919490	84920160	merge_peak_7827	671	+	antisense:1;	ENSMUSG00000033769.17	Exoc6b	chr6	protein_coding	exocyst complex component 6B
merge_peak_4618	19.1115	-3.05605	1.11406	-2.74318	0.00608476	0.0985281	6	1	24	66	19	7481998	7482148	merge_peak_4618	151	-	antisense:1;	ENSMUSG00000024759.15	Atl3	chr19	protein_coding	atlastin GTPase 3
merge_peak_844	16.4597	-3.07753	1.14813	-2.68047	0.00735193	0.105123	4	2	19	59	10	36437979	36438216	merge_peak_844	238	-	antisense:1;	ENSMUSG00000044499.12	Hs3st5	chr10	protein_coding	heparan sulfate (glucosamine) 3-O-sulfotransferase 5
merge_peak_6001	21.7521	-3.08217	1.04684	-2.94425	0.00323734	0.0812395	3	5	21	83	3	106620161	106620456	merge_peak_6001	296	-	antisense:1;	ENSMUSG00000056260.16	Lrif1	chr3	protein_coding	ligand dependent nuclear receptor interacting factor 1
merge_peak_3998	29.9098	-3.09571	0.970603	-3.18947	0.00142532	0.0607873	2	9	30	113	17	36014114	36014406	merge_peak_3998	293	+	antisense:1;	ENSMUSG00000003534.18	Ddr1	chr17	protein_coding	discoidin domain receptor family, member 1
merge_peak_1106	19.8365	-3.11641	1.13433	-2.74736	0.00600778	0.0979254	6	1	19	76	10	89717050	89717535	merge_peak_1106	486	-	antisense:1;	ENSMUSG00000058589.15	Anks1b	chr10	protein_coding	ankyrin repeat and sterile alpha motif domain containing 1B
merge_peak_5375	18.168	-3.22537	1.14993	-2.80484	0.00503411	0.0900428	5	1	21	66	2	127792528	127792718	merge_peak_5375	191	+	intron:1.0;	ENSMUSG00000027380.11	Acoxl	chr2	protein_coding	acyl-Coenzyme A oxidase-like
merge_peak_1363	30.669	-3.24605	0.953254	-3.40523	0.000661089	0.0490724	8	2	36	111	11	29345481	29345666	merge_peak_1363	186	-	antisense:1;	ENSMUSG00000032740.18	Ccdc88a	chr11	protein_coding	coiled coil domain containing 88A
merge_peak_1218	55.4345	-3.26007	0.812546	-4.01217	6.0164e-05	0.029274	12	6	50	219	10	125827151	125827381	merge_peak_1218	231	-	antisense:1;	ENSMUSG00000020105.10	Lrig3	chr10	protein_coding	leucine-rich repeats and immunoglobulin-like domains 3
merge_peak_1469	18.3866	-3.26589	1.12773	-2.89598	0.00377973	0.0838205	3	3	18	71	11	57902150	57902516	merge_peak_1469	367	-	antisense:1;	ENSMUSG00000037331.16	Larp1	chr11	protein_coding	La ribonucleoprotein domain family, member 1
merge_peak_708	28.2155	-3.28317	0.983983	-3.33661	0.000848077	0.0534712	7	2	31	105	10	4720959	4721235	merge_peak_708	277	-	antisense:1;	ENSMUSG00000019768.17	Esr1	chr10	protein_coding	estrogen receptor 1 (alpha)
merge_peak_31	41.3715	-3.30593	0.89666	-3.68694	0.000226971	0.0393197	10	3	39	162	1	11680371	11680552	merge_peak_31	182	-	antisense:1;	ENSMUSG00000057715.14	A830018L16Rik	chr1	protein_coding	RIKEN cDNA A830018L16 gene
merge_peak_3149	19.2831	-3.32055	1.13485	-2.92599	0.00343365	0.0824731	5	1	22	71	14	124392846	124393206	merge_peak_3149	361	+	antisense:1;	ENSMUSG00000025551.14	Fgf14	chr14	protein_coding	fibroblast growth factor 14
merge_peak_8832	29.3188	-3.33581	1.03821	-3.21302	0.00131346	0.0601108	8	1	26	117	8	27974398	27974718	merge_peak_8832	321	-	antisense:1;	ENSMUSG00000063932.6	Poteg	chr8	protein_coding	POTE ankyrin domain family, member G
merge_peak_4993	22.9099	-3.3361	1.15188	-2.89622	0.00377689	0.0838205	7	0	24	87	2	31047961	31048231	merge_peak_4993	271	-	antisense:1;	ENSMUSG00000000194.14	Gpr107	chr2	protein_coding	G protein-coupled receptor 107
merge_peak_2365	16.2013	-3.34889	1.20378	-2.78198	0.00540285	0.0924534	3	2	15	64	13	32365649	32365839	merge_peak_2365	191	+	antisense:1;	ENSMUSG00000038372.15	Gmds	chr13	protein_coding	GDP-mannose 4, 6-dehydratase
merge_peak_5541	25.5658	-3.35652	1.06817	-3.14232	0.00167614	0.0642923	1	7	23	102	2	168486874	168487721	merge_peak_5541	848	+	antisense:1;	ENSMUSG00000027546.16	Atp9a	chr2	protein_coding	ATPase, class II, type 9A
merge_peak_1886	41.6506	-3.35899	0.893736	-3.75837	0.000171026	0.037113	2	11	46	156	12	28544738	28544943	merge_peak_1886	206	+	antisense:1;	ENSMUSG00000020633.15	Dcdc2c	chr12	protein_coding	doublecortin domain containing 2C
merge_peak_9689	19.9763	-3.36445	1.15886	-2.90324	0.00369323	0.0838205	6	0	31	64	9	114352091	114352384	merge_peak_9689	294	+	antisense:1;	ENSMUSG00000079259.3	Trim71	chr9	protein_coding	tripartite motif-containing 71
merge_peak_267	36.7859	-3.37446	0.991618	-3.40299	0.000666536	0.0490724	10	1	32	148	1	72222457	72222657	merge_peak_267	201	+	antisense:1;	ENSMUSG00000039395.9	Mreg	chr1	protein_coding	melanoregulin
merge_peak_2789	26.8141	-3.4241	1.0713	-3.1962	0.00139251	0.0606705	2	6	17	116	14	26627340	26627651	merge_peak_2789	312	-	antisense:1;	ENSMUSG00000021898.17	Asb14	chr14	protein_coding	ankyrin repeat and SOCS box-containing 14
merge_peak_486	24.3149	-3.43049	1.14803	-2.98815	0.00280672	0.077573	7	0	23	96	1	134833198	134833358	merge_peak_486	161	+	antisense:1;	ENSMUSG00000073557.13	Ppp1r12b	chr1	protein_coding	protein phosphatase 1, regulatory subunit 12B
merge_peak_7298	20.5634	-3.4529	1.11473	-3.09752	0.0019515	0.0656748	2	4	19	82	5	114123009	114123280	merge_peak_7298	272	+	antisense:1;	ENSMUSG00000042121.17	Ssh1	chr5	protein_coding	slingshot protein phosphatase 1
merge_peak_1252	38.801	-3.45876	0.985223	-3.51063	0.000447041	0.0483342	10	1	33	158	11	3138385	3138495	merge_peak_1252	111	+	antisense:1;	ENSMUSG00000020457.14	Drg1	chr11	protein_coding	developmentally regulated GTP binding protein 1
merge_peak_8747	14.2742	-3.47662	1.30503	-2.66402	0.00772133	0.106932	4	0	24	44	8	10378644	10378894	merge_peak_8747	251	-	antisense:1;	ENSMUSG00000039057.12	Myo16	chr8	protein_coding	myosin XVI
merge_peak_7354	17.3499	-3.47968	1.1948	-2.91236	0.00358708	0.0832642	1	4	18	67	5	123306381	123306726	merge_peak_7354	346	-	antisense:1;	ENSMUSG00000038384.17	Setd1b	chr5	protein_coding	SET domain containing 1B
merge_peak_7442	14.6043	-3.51333	1.32257	-2.65644	0.00789694	0.107654	4	0	18	53	5	139067764	139068339	merge_peak_7442	576	+	antisense:1;	ENSMUSG00000025855.14	Prkar1b	chr5	protein_coding	protein kinase, cAMP dependent regulatory, type I beta
merge_peak_5962	28.7156	-3.51547	1.00287	-3.50543	0.000455871	0.0483342	4	4	24	118	3	100567457	100567687	merge_peak_5962	231	+	antisense:1;	ENSMUSG00000008763.17	Man1a2	chr3	protein_coding	mannosidase, alpha, class 1A, member 2
merge_peak_2297	17.6516	-3.51828	1.23089	-2.85833	0.00425874	0.0860876	0	5	22	64	13	14650193	14650491	merge_peak_2297	299	+	antisense:1;	ENSMUSG00000021301.10	Hecw1	chr13	protein_coding	HECT, C2 and WW domain containing E3 ubiquitin protein ligase 1
merge_peak_4434	47.227	-3.53097	0.888659	-3.97337	7.08641e-05	0.0310816	7	6	33	202	18	42677425	42677635	merge_peak_4434	211	-	antisense:1;	ENSMUSG00000024498.17	Tcerg1	chr18	protein_coding	transcription elongation regulator 1 (CA150)
merge_peak_2730	25.3206	-3.54908	1.07362	-3.30571	0.000947361	0.0549251	1	6	24	101	14	3875372	3875652	merge_peak_2730	281	+	intron:1.0;	ENSMUSG00000058317.13	Ube2e2	chr14	protein_coding	ubiquitin-conjugating enzyme E2E 2
merge_peak_6441	14.6828	-3.55168	1.29856	-2.73509	0.00623633	0.0988963	2	2	11	62	4	65145906	65146068	merge_peak_6441	163	-	antisense:1;	ENSMUSG00000028370.8	Pappa	chr4	protein_coding	pregnancy-associated plasma protein A
merge_peak_1008	26.37	-3.55802	1.155	-3.08053	0.00206633	0.0673112	7	0	20	111	10	75053957	75054207	merge_peak_1008	251	-	antisense:1;	ENSMUSG00000033444.15	Specc1l	chr10	protein_coding	sperm antigen with calponin homology and coiled-coil domains 1-like
merge_peak_9195	15.091	-3.58035	1.26166	-2.83781	0.00454243	0.0870466	3	1	17	57	8	121215173	121215388	merge_peak_9195	216	-	antisense:1;	ENSMUSG00000031822.21	Gse1	chr8	protein_coding	genetic suppressor element 1, coiled-coil protein
merge_peak_5317	22.86	-3.59931	1.06179	-3.38985	0.00069931	0.0493331	4	2	27	85	2	117097299	117097539	merge_peak_5317	241	-	antisense:1;	ENSMUSG00000027349.6	Fam98b	chr2	protein_coding	family with sequence similarity 98, member B
merge_peak_1287	23.2665	-3.60464	1.20028	-3.00316	0.00267193	0.0752918	6	0	17	99	11	8583963	8584212	merge_peak_1287	250	+	antisense:1;	ENSMUSG00000020422.15	Tns3	chr11	protein_coding	tensin 3
merge_peak_5977	19.3314	-3.62668	1.1644	-3.11463	0.00184175	0.0646103	3	2	17	79	3	102779852	102780207	merge_peak_5977	356	+	antisense:1;	ENSMUSG00000027855.14	Sycp1	chr3	protein_coding	synaptonemal complex protein 1
merge_peak_4746	23.2717	-3.63627	1.04391	-3.48331	0.000495262	0.0483342	3	3	29	85	19	36932130	36932504	merge_peak_4746	375	-	antisense:1;	ENSMUSG00000040565.9	Btaf1	chr19	protein_coding	B-TFIID TATA-box binding protein associated factor 1
merge_peak_5245	16.1943	-3.67529	1.34347	-2.73567	0.00622529	0.0988963	4	0	12	69	2	97094230	97094400	merge_peak_5245	171	-	antisense:1;	ENSMUSG00000050587.15	Lrrc4c	chr2	protein_coding	leucine rich repeat containing 4C
merge_peak_9617	15.6164	-3.67556	1.34219	-2.73848	0.00617235	0.0987827	0	4	13	65	9	97457155	97457355	merge_peak_9617	201	-	intron:1.0;	ENSMUSG00000032452.13	Clstn2	chr9	protein_coding	calsyntenin 2
merge_peak_2771	16.2593	-3.68207	1.29178	-2.85039	0.00436657	0.0866414	4	0	19	61	14	20683773	20683921	merge_peak_2771	149	+	antisense:1;	ENSMUSG00000034235.18	Usp54	chr14	protein_coding	ubiquitin specific peptidase 54
merge_peak_7485	16.1361	-3.68513	1.25583	-2.93442	0.00334176	0.0820236	3	1	16	64	5	147528206	147528556	merge_peak_7485	351	-	intron:1.0;	ENSMUSG00000029648.14	Flt1	chr5	protein_coding	FMS-like tyrosine kinase 1
merge_peak_5376	20.4146	-3.69983	1.11035	-3.33214	0.000861819	0.0535432	4	1	32	67	2	127836483	127836723	merge_peak_5376	241	-	antisense:1;	ENSMUSG00000027380.11	Acoxl	chr2	protein_coding	acyl-Coenzyme A oxidase-like
merge_peak_7736	12.3425	-3.71967	1.358	-2.73908	0.00616116	0.0987827	2	1	19	41	6	63555541	63555826	merge_peak_7736	286	-	antisense:1;	ENSMUSG00000071424.11	Grid2	chr6	protein_coding	glutamate receptor, ionotropic, delta 2
merge_peak_5334	16.8061	-3.74711	1.19175	-3.14421	0.00166533	0.0642923	3	1	30	51	2	119272015	119272275	merge_peak_5334	261	+	antisense:1;	ENSMUSG00000034154.16	Ino80	chr2	protein_coding	INO80 complex subunit
merge_peak_9729	12.9758	-3.78057	1.41087	-2.6796	0.00737105	0.105123	3	0	16	48	9	123402008	123402298	merge_peak_9729	291	-	antisense:1;	ENSMUSG00000025240.11	Sacm1l	chr9	protein_coding	SAC1 suppressor of actin mutations 1-like (yeast)
merge_peak_2750	17.1811	-3.78273	1.25272	-3.01962	0.00253093	0.0745799	3	1	15	71	14	8893538	8893690	merge_peak_2750	153	-	intron:1.0;	ENSMUSG00000056296.18	Synpr	chr14	protein_coding	synaptoporin
merge_peak_8302	12.881	-3.81793	1.39634	-2.73424	0.00625253	0.0988963	0	3	20	43	7	44005645	44005971	merge_peak_8302	327	-	antisense:1;	ENSMUSG00000038738.16	Shank1	chr7	protein_coding	SH3 and multiple ankyrin repeat domains 1
merge_peak_6208	49.3749	-3.84806	0.889658	-4.32532	1.52308e-05	0.0192061	8	3	43	205	4	6103264	6103439	merge_peak_6208	176	+	intron:1.0;	ENSMUSG00000049119.15	Fam110b	chr4	protein_coding	family with sequence similarity 110, member B
merge_peak_7375	22.06	-3.85195	1.12848	-3.41341	0.000641559	0.0490724	1	4	24	86	5	127902292	127902638	merge_peak_7375	347	+	antisense:1;	ENSMUSG00000034310.9	Tmem132d	chr5	protein_coding	transmembrane protein 132D
merge_peak_3796	30.7625	-3.85869	1.05877	-3.64451	0.000267907	0.0407558	0	7	36	117	16	91196418	91196808	merge_peak_3796	391	-	antisense:1;	ENSMUSG00000093701.8	Gm21970	chr16	protein_coding	predicted gene 21970
merge_peak_8584	13.4043	-3.86328	1.33888	-2.88545	0.00390849	0.0847931	1	2	19	47	7	110143484	110143810	merge_peak_8584	327	+	antisense:1;	ENSMUSG00000038371.16	Sbf2	chr7	protein_coding	SET binding factor 2
merge_peak_5142	29.1166	-3.95456	1.08244	-3.65336	0.000258832	0.0407558	6	0	35	110	2	69406452	69406717	merge_peak_5142	266	+	antisense:1;	ENSMUSG00000027070.15	Lrp2	chr2	protein_coding	low density lipoprotein receptor-related protein 2
merge_peak_2531	19.1897	-3.97734	1.19544	-3.3271	0.000877554	0.0536531	1	3	22	74	13	76936623	76936858	merge_peak_2531	236	-	antisense:1;	ENSMUSG00000021596.17	Mctp1	chr13	protein_coding	multiple C2 domains, transmembrane 1
merge_peak_7132	19.4565	-4.01064	1.22746	-3.26742	0.00108533	0.0561475	0	4	25	72	5	73271648	73271873	merge_peak_7132	226	+	antisense:1;	ENSMUSG00000070733.14	Fryl	chr5	protein_coding	FRY like transcription coactivator
merge_peak_9031	15.1258	-4.01763	1.33198	-3.01629	0.00255887	0.0745799	3	0	26	48	8	76573869	76574069	merge_peak_9031	201	-	antisense:1;	ENSMUSG00000031620.17	Iqcm	chr8	protein_coding	IQ motif containing M
merge_peak_7111	20.3148	-4.06599	1.24705	-3.26047	0.00111226	0.056669	1	3	13	91	5	67014140	67014526	merge_peak_7111	387	-	antisense:1;	ENSMUSG00000037736.21	Limch1	chr5	protein_coding	LIM and calponin homology domains 1
merge_peak_3921	10.394	-4.08835	1.55222	-2.63387	0.00844184	0.10977	1	1	13	39	17	27896002	27896486	merge_peak_3921	485	-	antisense:1;	ENSMUSG00000040276.16	Pacsin1	chr17	protein_coding	protein kinase C and casein kinase substrate in neurons 1
merge_peak_7370	21.0363	-4.09409	1.2512	-3.27213	0.00106739	0.0560131	3	1	12	96	5	127551217	127551426	merge_peak_7370	210	-	antisense:1;	ENSMUSG00000034324.17	Tmem132c	chr5	protein_coding	transmembrane protein 132C
merge_peak_3417	10.6222	-4.099	1.55708	-2.6325	0.00847598	0.110004	2	0	19	33	15	84610798	84611069	merge_peak_3417	272	-	antisense:1;	ENSMUSG00000078954.10	Arhgap8	chr15	protein_coding	Rho GTPase activating protein 8
merge_peak_4282	21.548	-4.143	1.16863	-3.54517	0.000392363	0.0480042	2	2	22	87	18	7277254	7277519	merge_peak_4282	266	+	antisense:1;	ENSMUSG00000061802.7	Odad2	chr18	protein_coding	outer dynein arm docking complex subunit 2
merge_peak_4284	11.574	-4.25032	1.49273	-2.84735	0.00440845	0.0866414	1	1	21	36	18	7539833	7540483	merge_peak_4284	651	+	antisense:1;	ENSMUSG00000057440.9	Mpp7	chr18	protein_coding	membrane protein, palmitoylated 7 (MAGUK p55 subfamily member 7)
merge_peak_2050	11.8523	-4.26796	1.55381	-2.74678	0.00601841	0.0979254	2	0	13	47	12	73259920	73260391	merge_peak_2050	472	-	antisense:1;	ENSMUSG00000021103.13	Mnat1	chr12	protein_coding	menage a trois 1
merge_peak_4185	25.3282	-4.38837	1.15424	-3.80196	0.000143558	0.0359597	2	2	22	108	17	74729161	74729366	merge_peak_4185	206	-	antisense:1;	ENSMUSG00000024069.15	Slc30a6	chr17	protein_coding	solute carrier family 30 (zinc transporter), member 6
merge_peak_1931	12.8923	-4.396	1.50995	-2.91135	0.00359865	0.0832642	2	0	17	48	12	41305217	41305487	merge_peak_1931	271	-	antisense:1;	ENSMUSG00000056899.11	Immp2l	chr12	protein_coding	IMP2 inner mitochondrial membrane peptidase-like (S. cerevisiae)
merge_peak_8831	12.8791	-4.41459	1.51127	-2.92112	0.00348775	0.0827523	1	1	12	54	8	27973130	27974060	merge_peak_8831	931	-	antisense:1;	ENSMUSG00000063932.6	Poteg	chr8	protein_coding	POTE ankyrin domain family, member G
merge_peak_6610	13.1823	-4.4299	1.51578	-2.92252	0.00347209	0.0827523	2	0	15	52	4	112129640	112130005	merge_peak_6610	366	-	antisense:1;	ENSMUSG00000070868.12	Skint3	chr4	protein_coding	selection and upkeep of intraepithelial T cells 3
merge_peak_7830	19.991	-4.44431	1.29591	-3.4295	0.000604703	0.0490724	3	0	21	81	6	85933238	85933487	merge_peak_7830	250	+	antisense:1;	ENSMUSG00000030002.16	Dusp11	chr6	protein_coding	dual specificity phosphatase 11 (RNA/RNP complex 1-interacting)
merge_peak_3137	20.236	-4.46303	1.2641	-3.53061	0.000414601	0.0480747	3	0	28	74	14	121566724	121566959	merge_peak_3137	236	+	antisense:1;	ENSMUSG00000063410.9	Stk24	chr14	protein_coding	serine/threonine kinase 24
merge_peak_6339	34.3634	-4.48715	1.09108	-4.11258	3.9126e-05	0.0246366	5	0	34	142	4	40215866	40216042	merge_peak_6339	177	+	antisense:1;	ENSMUSG00000040296.16	Ddx58	chr4	protein_coding	DEAD/H box helicase 58
merge_peak_1171	20.6128	-4.50472	1.22509	-3.67706	0.000235939	0.0393197	2	1	29	75	10	114934066	114934186	merge_peak_1171	121	+	antisense:1;	ENSMUSG00000006764.9	Tph2	chr10	protein_coding	tryptophan hydroxylase 2
merge_peak_7473	13.8674	-4.5067	1.51139	-2.98183	0.00286529	0.0782715	2	0	14	57	5	144967804	144968359	merge_peak_7473	556	-	intron:1.0;	ENSMUSG00000038770.18	Kpna7	chr5	protein_coding	karyopherin alpha 7 (importin alpha 8)
merge_peak_2096	14.1358	-4.5679	1.45793	-3.13314	0.00172948	0.0646103	0	2	33	36	12	86026951	86027368	merge_peak_2096	418	-	antisense:1;	ENSMUSG00000012609.20	Ttll5	chr12	protein_coding	tubulin tyrosine ligase-like family, member 5
merge_peak_9157	14.3141	-4.57314	1.46042	-3.13138	0.00173987	0.0646103	1	1	17	56	8	110874202	110874384	merge_peak_9157	183	+	antisense:1;	ENSMUSG00000003657.10	Calb2	chr8	protein_coding	calbindin 2
merge_peak_1624	14.8841	-4.63085	1.42918	-3.24022	0.00119439	0.0592985	1	1	23	52	11	84951253	84951465	merge_peak_1624	213	+	antisense:1;	ENSMUSG00000000804.15	Usp32	chr11	protein_coding	ubiquitin specific peptidase 32
merge_peak_6747	24.1146	-4.75169	1.18521	-4.00914	6.09392e-05	0.029274	1	2	37	85	4	135909029	135909299	merge_peak_6747	271	-	antisense:1;	ENSMUSG00000018983.10	E2f2	chr4	protein_coding	E2F transcription factor 2
merge_peak_4872	17.061	-4.85131	1.42801	-3.39726	0.000680635	0.0490724	0	2	24	63	2	5163941	5164151	merge_peak_4872	211	-	antisense:1;	ENSMUSG00000026676.8	Ccdc3	chr2	protein_coding	coiled-coil domain containing 3
merge_peak_8505	8.95371	-4.8964	1.89375	-2.58556	0.00972219	0.115114	1	0	21	23	7	90222026	90222353	merge_peak_8505	328	-	antisense:1;	ENSMUSG00000052572.20	Dlg2	chr7	protein_coding	discs large MAGUK scaffold protein 2
merge_peak_9237	9.06372	-4.91552	1.88984	-2.60103	0.00929439	0.112424	1	0	19	26	8	129730118	129730673	merge_peak_9237	556	+	antisense:1;	ENSMUSG00000025808.18	Ccdc7a	chr8	protein_coding	coiled-coil domain containing 7A
merge_peak_8241	9.10374	-4.92346	1.89676	-2.59573	0.0094391	0.113359	1	0	15	31	7	28773594	28773981	merge_peak_8241	388	-	intron:1.0;	ENSMUSG00000030592.19	Ryr1	chr7	protein_coding	ryanodine receptor 1, skeletal muscle
merge_peak_5810	9.31373	-4.95571	1.87983	-2.63625	0.00838277	0.10977	1	0	21	25	3	66089262	66089556	merge_peak_5810	295	+	antisense:1;	ENSMUSG00000027831.10	Veph1	chr3	protein_coding	ventricular zone expressed PH domain-containing 1
merge_peak_7457	9.59052	-5.01667	1.88748	-2.65786	0.0078638	0.107654	0	1	14	35	5	142679487	142679652	merge_peak_7457	166	-	antisense:1;	ENSMUSG00000050822.12	Slc29a4	chr5	protein_coding	solute carrier family 29 (nucleoside transporters), member 4
merge_peak_2589	9.66554	-5.02924	1.90198	-2.64422	0.00818798	0.109695	0	1	11	39	13	90231457	90231897	merge_peak_2589	441	+	antisense:1;	ENSMUSG00000021615.14	Xrcc4	chr13	protein_coding	X-ray repair complementing defective repair in Chinese hamster cells 4
merge_peak_371	9.82376	-5.03752	1.87542	-2.68608	0.0072295	0.104039	1	0	15	35	1	99812708	99812969	merge_peak_371	262	-	antisense:1;	ENSMUSG00000067028.12	Cntnap5b	chr1	protein_coding	contactin associated protein-like 5B
merge_peak_4747	10.0738	-5.07461	1.86194	-2.72543	0.00642173	0.100438	1	0	17	34	19	36939796	36940031	merge_peak_4747	236	-	antisense:1;	ENSMUSG00000040565.9	Btaf1	chr19	protein_coding	B-TFIID TATA-box binding protein associated factor 1
merge_peak_5275	10.3288	-5.11265	1.86696	-2.73848	0.00617233	0.0987827	1	0	14	39	2	104506856	104507097	merge_peak_5275	242	+	antisense:1;	ENSMUSG00000027175.11	Tcp11l1	chr2	protein_coding	t-complex 11 like 1
merge_peak_4816	10.6655	-5.17293	1.84304	-2.80675	0.00500448	0.0899988	0	1	19	35	19	47574913	47575200	merge_peak_4816	288	-	antisense:1;	ENSMUSG00000025060.16	Slk	chr19	protein_coding	STE20-like kinase
merge_peak_4200	21.4344	-5.17542	1.37012	-3.77736	0.000158499	0.0365281	1	1	25	86	17	78720953	78721244	merge_peak_4200	292	+	antisense:1;	ENSMUSG00000056121.17	Fez2	chr17	protein_coding	fasciculation and elongation protein zeta 2 (zygin II)
merge_peak_8937	11.0656	-5.22874	1.84764	-2.82996	0.0046554	0.0877546	0	1	15	42	8	60975977	60976572	merge_peak_8937	596	+	intron:1.0;	ENSMUSG00000057228.7	Aadat	chr8	protein_coding	aminoadipate aminotransferase
merge_peak_4907	11.6638	-5.29395	1.85807	-2.84916	0.00438343	0.0866414	1	0	11	50	2	13911229	13911439	merge_peak_4907	211	+	antisense:1;	ENSMUSG00000063275.16	Hacd1	chr2	protein_coding	3-hydroxyacyl-CoA dehydratase 1
merge_peak_6638	11.7638	-5.30551	1.8177	-2.91881	0.00351366	0.0827523	1	0	19	41	4	116097485	116097720	merge_peak_6638	236	-	antisense:1;	ENSMUSG00000028698.14	Pik3r3	chr4	protein_coding	phosphoinositide-3-kinase regulatory subunit 3
merge_peak_4357	11.7688	-5.30697	1.83775	-2.88776	0.00387991	0.0843546	1	0	14	47	18	25517099	25517434	merge_peak_4357	336	-	antisense:1;	ENSMUSG00000033632.17	AW554918	chr18	protein_coding	expressed sequence AW554918
merge_peak_6051	23.7677	-5.31268	1.43479	-3.70275	0.000213275	0.0390465	2	0	14	112	3	121238521	121238746	merge_peak_6051	226	-	antisense:1;	ENSMUSG00000053931.12	Cnn3	chr3	protein_coding	calponin 3, acidic
merge_peak_6002	12.6289	-5.41113	1.80591	-2.99634	0.00273245	0.0762719	1	0	18	47	3	106687123	106687413	merge_peak_6002	291	+	antisense:1;	ENSMUSG00000040747.10	Cd53	chr3	protein_coding	CD53 antigen
merge_peak_3991	12.5656	-5.4137	1.79017	-3.02413	0.00249349	0.0745799	0	1	27	36	17	35469790	35470166	merge_peak_3991	377	-	antisense:1;	ENSMUSG00000019432.16	Ddx39b	chr17	protein_coding	DEAD box helicase 39b
merge_peak_810	12.7789	-5.42924	1.83396	-2.9604	0.00307244	0.0791653	1	0	12	55	10	31769251	31769477	merge_peak_810	227	-	intron:1.0;	ENSMUSG00000069670.9	Nkain2	chr10	protein_coding	Na+/K+ transporting ATPase interacting 2
merge_peak_6116	13.0689	-5.46248	1.84475	-2.96109	0.00306549	0.0791653	1	0	10	59	3	138191068	138191288	merge_peak_6116	221	+	antisense:1;	ENSMUSG00000005813.13	Metap1	chr3	protein_coding	methionyl aminopeptidase 1
merge_peak_4638	13.5989	-5.52054	1.78487	-3.09296	0.00198171	0.0659786	1	0	20	50	19	9864758	9865023	merge_peak_4638	266	+	antisense:1;	ENSMUSG00000024660.10	Incenp	chr19	protein_coding	inner centromere protein
merge_peak_3460	13.6389	-5.52536	1.80008	-3.06951	0.0021441	0.0686657	1	0	16	55	15	94272276	94272511	merge_peak_3460	236	-	intron:1.0;	ENSMUSG00000022449.15	Adamts20	chr15	protein_coding	a disintegrin-like and metallopeptidase (reprolysin type) with thrombospondin type 1 motif, 20
merge_peak_4170	5.31516	-5.64231	2.17694	-2.59186	0.00954588	0.113694	0	0	13	14	17	70773444	70773623	merge_peak_4170	180	-	antisense:1;	ENSMUSG00000003279.18	Dlgap1	chr17	protein_coding	DLG associated protein 1
merge_peak_1076	14.7839	-5.64377	1.76123	-3.20445	0.00135322	0.0601714	1	0	23	53	10	81971471	81971776	merge_peak_1076	306	-	antisense:1;	ENSMUSG00000078435.6	AU041133	chr10	protein_coding	expressed sequence AU041133
merge_peak_7869	14.6657	-5.64438	1.79487	-3.14473	0.00166239	0.0642923	0	1	15	62	6	97107460	97107655	merge_peak_7869	196	+	antisense:1;	ENSMUSG00000035245.13	Eogt	chr6	protein_coding	EGF domain-specific O-linked N-acetylglucosamine (GlcNAc) transferase
merge_peak_8693	5.35016	-5.65125	2.17477	-2.59855	0.00936178	0.112699	0	0	14	13	7	134050170	134050455	merge_peak_8693	286	+	antisense:1;	ENSMUSG00000030994.17	D7Ertd443e	chr7	protein_coding	DNA segment, Chr 7, ERATO Doi 443, expressed
merge_peak_2614	5.39017	-5.66435	2.17367	-2.60589	0.00916355	0.112276	0	0	10	18	13	94375808	94376113	merge_peak_2614	306	+	antisense:1;	ENSMUSG00000021687.15	Scamp1	chr13	protein_coding	secretory carrier membrane protein 1
merge_peak_4177	5.42517	-5.67316	2.16707	-2.6179	0.0088474	0.112012	0	0	11	17	17	71517769	71518144	merge_peak_4177	376	-	antisense:1;	ENSMUSG00000024052.18	Lpin2	chr17	protein_coding	lipin 2
merge_peak_3535	5.45515	-5.67778	2.1759	-2.6094	0.00907021	0.11227	0	0	17	10	16	10209092	10209307	merge_peak_3535	216	+	antisense:1;	ENSMUSG00000039179.14	Tekt5	chr16	protein_coding	tektin 5
merge_peak_718	5.45515	-5.67778	2.1759	-2.6094	0.00907021	0.11227	0	0	17	10	10	6697194	6697466	merge_peak_718	273	+	antisense:1;	ENSMUSG00000078488.2	Gm10945	chr10	protein_coding	predicted gene 10945
merge_peak_757	5.46017	-5.68191	2.16171	-2.62843	0.00857792	0.110516	0	0	12	16	10	14536549	14536771	merge_peak_757	223	+	antisense:1;	ENSMUSG00000019868.17	Vta1	chr10	protein_coding	vesicle (multivesicular body) trafficking 1
merge_peak_3458	5.53017	-5.69926	2.15504	-2.64461	0.00817846	0.109695	0	0	14	14	15	93386329	93386698	merge_peak_3458	370	-	antisense:1;	ENSMUSG00000036167.17	Pphln1	chr15	protein_coding	periphilin 1
merge_peak_7979	5.56516	-5.70785	2.15367	-2.65029	0.00804224	0.108678	0	0	15	13	6	125128570	125128903	merge_peak_7979	334	-	antisense:1;	ENSMUSG00000038271.18	Iffo1	chr6	protein_coding	intermediate filament family orphan 1
merge_peak_5000	5.57018	-5.71192	2.15657	-2.64861	0.00808227	0.108921	0	0	10	19	2	32324496	32325136	merge_peak_5000	641	+	antisense:1;	ENSMUSG00000026819.16	Slc25a25	chr2	protein_coding	solute carrier family 25 (mitochondrial carrier, phosphate carrier), member 25
merge_peak_5598	5.64018	-5.72892	2.14415	-2.67189	0.00754256	0.105123	0	0	12	17	3	5375189	5375444	merge_peak_5598	256	-	antisense:1;	ENSMUSG00000025255.19	Zfhx4	chr3	protein_coding	zinc finger homeodomain 4
merge_peak_5168	5.64018	-5.72892	2.14415	-2.67189	0.00754256	0.105123	0	0	12	17	2	76299733	76300033	merge_peak_5168	301	-	antisense:1;	ENSMUSG00000042359.19	Osbpl6	chr2	protein_coding	oxysterol binding protein-like 6
merge_peak_8789	5.64018	-5.72892	2.14415	-2.67189	0.00754256	0.105123	0	0	12	17	8	20484939	20485189	merge_peak_8789	251	-	antisense:1;	ENSMUSG00000110591.2	Gm31371	chr8	protein_coding	predicted gene, 31371
merge_peak_2511	5.71017	-5.74572	2.13682	-2.68891	0.00716847	0.103308	0	0	14	15	13	69702918	69703093	merge_peak_2511	176	+	intron:1.0;	ENSMUSG00000021595.19	Nsun2	chr13	protein_coding	NOL1/NOP2/Sun domain family member 2
merge_peak_8367	5.75019	-5.75797	2.14056	-2.68993	0.00714669	0.103308	0	0	10	20	7	55570707	55570994	merge_peak_8367	288	-	antisense:1;	ENSMUSG00000030447.16	Cyfip1	chr7	protein_coding	cytoplasmic FMR1 interacting protein 1
merge_peak_3714	5.78518	-5.76624	2.13357	-2.70263	0.00687937	0.102644	0	0	11	19	16	60251501	60251674	merge_peak_3714	174	+	antisense:1;	ENSMUSG00000055540.16	Epha6	chr16	protein_coding	Eph receptor A6
merge_peak_6869	5.85518	-5.78261	2.12321	-2.72352	0.00645894	0.100708	0	0	13	17	5	8245747	8246327	merge_peak_6869	581	-	intron:1.0;	ENSMUSG00000040537.18	Adam22	chr5	protein_coding	a disintegrin and metallopeptidase domain 22
merge_peak_8218	5.89018	-5.79073	2.11981	-2.73172	0.00630041	0.0988963	0	0	14	16	7	26819955	26820425	merge_peak_8218	471	-	antisense:1;	ENSMUSG00000052974.9	Cyp2f2	chr7	protein_coding	cytochrome P450, family 2, subfamily f, polypeptide 2
merge_peak_1298	6.03519	-5.8265	2.10759	-2.76454	0.00570038	0.0960024	0	0	13	18	11	11279027	11279512	merge_peak_1298	486	+	antisense:1;	ENSMUSG00000020193.4	Zpbp	chr11	protein_coding	zona pellucida binding protein
merge_peak_6561	6.06517	-5.83069	2.11928	-2.75126	0.00593662	0.0973798	0	0	19	11	4	96009761	96009971	merge_peak_6561	211	-	CDS:0.35;intron:0.65;	ENSMUSG00000081225.4	Cyp2j12	chr4	protein_coding	cytochrome P450, family 2, subfamily j, polypeptide 12
merge_peak_7419	6.28519	-5.88434	2.08604	-2.82081	0.00479019	0.0885044	0	0	15	17	5	136578827	136579067	merge_peak_7419	241	+	antisense:1;	ENSMUSG00000029705.18	Cux1	chr5	protein_coding	cut-like homeobox 1
merge_peak_8369	6.5002	-5.93264	2.06948	-2.86672	0.00414743	0.0857626	0	0	16	17	7	55824933	55825503	merge_peak_8369	571	-	antisense:1;	ENSMUSG00000030451.17	Herc2	chr7	protein_coding	HECT and RLD domain containing E3 ubiquitin protein ligase 2
merge_peak_8097	6.53519	-5.93996	2.06808	-2.87221	0.00407612	0.0855926	0	0	17	16	7	6954801	6955111	merge_peak_8097	311	-	antisense:1;	ENSMUSG00000051527.12	Usp29	chr7	protein_coding	ubiquitin specific peptidase 29
merge_peak_1027	6.53519	-5.93996	2.06808	-2.87221	0.00407612	0.0855926	0	0	17	16	10	78295327	78295530	merge_peak_1027	204	+	antisense:1;	ENSMUSG00000032788.16	Pdxk	chr10	protein_coding	pyridoxal (pyridoxine, vitamin B6) kinase
merge_peak_4230	6.57019	-5.94724	2.06769	-2.87628	0.00402396	0.0855926	0	0	18	15	17	84035101	84035331	merge_peak_4230	231	-	antisense:1;	ENSMUSG00000055817.19	Mta3	chr17	protein_coding	metastasis associated 3
merge_peak_4281	6.68522	-5.97559	2.0663	-2.89192	0.00382894	0.0838205	0	0	11	24	18	7246683	7247043	merge_peak_4281	361	+	antisense:1;	ENSMUSG00000061802.7	Odad2	chr18	protein_coding	outer dynein arm docking complex subunit 2
merge_peak_628	6.68522	-5.97559	2.0663	-2.89192	0.00382894	0.0838205	0	0	11	24	1	171893904	171894050	merge_peak_628	147	+	antisense:1;	ENSMUSG00000003458.13	Ncstn	chr1	protein_coding	nicastrin
merge_peak_7371	6.75521	-5.98979	2.05401	-2.91615	0.00354383	0.0827523	0	0	13	22	5	127588061	127588347	merge_peak_7371	287	+	intron:1.0;	ENSMUSG00000034324.17	Tmem132c	chr5	protein_coding	transmembrane protein 132C
merge_peak_2058	6.93522	-6.02788	2.04261	-2.95107	0.00316672	0.0806097	0	0	13	23	12	76256123	76256365	merge_peak_2058	243	+	antisense:1;	ENSMUSG00000021056.9	Tex21	chr12	protein_coding	testis expressed gene 21
merge_peak_8111	6.93522	-6.02788	2.04261	-2.95107	0.00316672	0.0806097	0	0	13	23	7	10432240	10432840	merge_peak_8111	601	-	antisense:1;	ENSMUSG00000034087.15	Nlrp4b	chr7	protein_coding	NLR family, pyrin domain containing 4B
merge_peak_2635	7.04523	-6.05149	2.04441	-2.96002	0.00307621	0.0791653	0	0	11	26	13	100106955	100107323	merge_peak_2635	369	+	antisense:1;	ENSMUSG00000021646.10	Mccc2	chr13	protein_coding	methylcrotonoyl-Coenzyme A carboxylase 2 (beta)
merge_peak_2751	7.29523	-6.10116	2.02142	-3.01825	0.00254239	0.0745799	0	0	13	25	14	9001077	9001292	merge_peak_2751	216	-	intron:1.0;	ENSMUSG00000056296.18	Synpr	chr14	protein_coding	synaptoporin
merge_peak_10002	7.37025	-6.1171	2.03278	-3.00923	0.0026191	0.0747885	0	0	10	29	X	154784055	154784405	merge_peak_10002	351	+	intron:1.0;	ENSMUSG00000055109.6	Gm15155	chrX	protein_coding	predicted gene 15155
merge_peak_2321	7.73026	-6.18605	2.0152	-3.06969	0.00214282	0.0686657	0	0	10	31	13	20490581	20491016	merge_peak_2321	436	-	antisense:1;	ENSMUSG00000041112.18	Elmo1	chr13	protein_coding	engulfment and cell motility 1
merge_peak_8695	7.76526	-6.19225	2.00707	-3.08522	0.00203401	0.0668375	0	0	11	30	7	134572900	134573050	merge_peak_8695	151	-	antisense:1;	ENSMUSG00000058325.7	Dock1	chr7	protein_coding	dedicator of cytokinesis 1
merge_peak_1652	7.80026	-6.1984	1.99993	-3.09931	0.00193974	0.0656748	0	0	12	29	11	89586741	89586941	merge_peak_1652	201	+	antisense:1;	ENSMUSG00000047773.16	Ankfn1	chr11	protein_coding	ankyrin-repeat and fibronectin type III domain containing 1
merge_peak_4967	7.91027	-6.21932	2.00705	-3.09874	0.00194348	0.0656748	0	0	10	32	2	26149798	26150003	merge_peak_4967	206	+	antisense:1;	ENSMUSG00000048038.9	Ccdc187	chr2	protein_coding	coiled-coil domain containing 187
merge_peak_8618	8.01025	-6.23466	1.97369	-3.15888	0.00158377	0.0636536	0	0	18	23	7	121677156	121677591	merge_peak_8618	436	-	antisense:1;	ENSMUSG00000030870.13	Ubfd1	chr7	protein_coding	ubiquitin family domain containing 1
merge_peak_5158	8.05026	-6.24335	1.97983	-3.15348	0.00161336	0.064023	0	0	14	28	2	74690047	74690245	merge_peak_5158	199	-	antisense:1;	ENSMUSG00000027099.10	Mtx2	chr2	protein_coding	metaxin 2
merge_peak_4406	8.12527	-6.25778	1.99105	-3.14296	0.00167251	0.0642923	0	0	11	32	18	37172337	37172525	merge_peak_4406	189	-	antisense:1;	ENSMUSG00000103310.2	Pcdha12	chr18	protein_coding	protocadherin alpha 12
merge_peak_2398	8.44026	-6.30973	1.952	-3.23244	0.00122736	0.0592985	0	0	20	23	13	42235780	42235980	merge_peak_2398	201	-	antisense:1;	ENSMUSG00000021366.9	Hivep1	chr13	protein_coding	human immunodeficiency virus type I enhancer binding protein 1
merge_peak_3482	8.48027	-6.31799	1.95474	-3.23214	0.00122868	0.0592985	0	0	16	28	15	98673369	98673666	merge_peak_3482	298	+	antisense:1;	ENSMUSG00000022996.16	Wnt10b	chr15	protein_coding	wingless-type MMTV integration site family, member 10B
merge_peak_8346	8.98529	-6.40206	1.93796	-3.30351	0.000954842	0.0550235	0	0	15	32	7	48100252	48100562	merge_peak_8346	311	+	antisense:1;	ENSMUSG00000070547.5	Mrgprb1	chr7	protein_coding	MAS-related GPR, member B1
merge_peak_8724	9.20531	-6.43817	1.951	-3.29994	0.000967064	0.0550235	0	0	11	38	7	144004695	144004973	merge_peak_8724	279	+	antisense:1;	ENSMUSG00000031078.16	Cttn	chr7	protein_coding	cortactin
merge_peak_4273	9.23028	-6.43878	1.91715	-3.35852	0.000783606	0.0513313	0	0	22	25	18	5321644	5322024	merge_peak_4273	381	+	antisense:1;	ENSMUSG00000050945.9	Zfp438	chr18	protein_coding	zinc finger protein 438
merge_peak_7953	25.4743	-6.44291	1.69481	-3.80156	0.00014379	0.0359597	1	0	25	110	6	120382347	120382512	merge_peak_7953	166	-	antisense:1;	ENSMUSG00000030180.16	Kdm5a	chr6	protein_coding	lysine (K)-specific demethylase 5A
merge_peak_2535	9.35032	-6.46099	1.95379	-3.30691	0.000943325	0.0549251	0	0	10	40	13	77727785	77727910	merge_peak_2535	126	-	antisense:1;	ENSMUSG00000071252.7	2210408I21Rik	chr13	protein_coding	RIKEN cDNA 2210408I21 gene
merge_peak_1093	9.63031	-6.5015	1.90656	-3.41007	0.000649457	0.0490724	0	0	18	32	10	85681627	85682226	merge_peak_1093	600	-	antisense:1;	ENSMUSG00000001785.14	Pwp1	chr10	protein_coding	PWP1 homolog, endonuclein
merge_peak_9337	9.74032	-6.51851	1.90897	-3.41468	0.00063858	0.0490724	0	0	16	35	9	20882589	20882929	merge_peak_9337	341	+	antisense:1;	ENSMUSG00000043895.7	S1pr2	chr9	protein_coding	sphingosine-1-phosphate receptor 2
merge_peak_2305	9.81031	-6.52831	1.9007	-3.43469	0.000593234	0.0490005	0	0	18	33	13	15735273	15735528	merge_peak_2305	256	-	antisense:1;	ENSMUSG00000021318.16	Gli3	chr13	protein_coding	GLI-Kruppel family member GLI3
merge_peak_4537	9.92534	-6.54697	1.92982	-3.39254	0.00069249	0.0493331	0	0	11	42	18	74715355	74715640	merge_peak_4537	286	-	antisense:1;	ENSMUSG00000025885.19	Myo5b	chr18	protein_coding	myosin VB
merge_peak_5724	9.96034	-6.55183	1.92204	-3.40879	0.000652523	0.0490724	0	0	12	41	3	36252675	36253025	merge_peak_5724	351	-	intron:1.0;	ENSMUSG00000058400.14	Qrfpr	chr3	protein_coding	pyroglutamylated RFamide peptide receptor
merge_peak_7447	10.0703	-6.56813	1.93345	-3.39711	0.00068102	0.0490724	0	0	10	44	5	140295215	140295481	merge_peak_7447	267	+	antisense:1;	ENSMUSG00000029554.16	Mad1l1	chr5	protein_coding	MAD1 mitotic arrest deficient 1-like 1
merge_peak_9443	10.1003	-6.57102	1.89828	-3.46156	0.000537058	0.0486753	0	0	16	37	9	51061260	51061660	merge_peak_9443	401	-	CDS:0.47;intron:0.53;	ENSMUSG00000110266.2	Gm32742	chr9	protein_coding	predicted gene, 32742
merge_peak_8084	10.6104	-6.64355	1.92016	-3.45988	0.000540408	0.0486753	0	0	10	47	7	5070944	5071259	merge_peak_8084	316	-	antisense:1;	ENSMUSG00000030435.17	U2af2	chr7	protein_coding	U2 small nuclear ribonucleoprotein auxiliary factor (U2AF) 2
merge_peak_7667	10.6454	-6.64812	1.91151	-3.47794	0.000505275	0.0483342	0	0	11	46	6	47180443	47180688	merge_peak_7667	246	+	intron:1.0;	ENSMUSG00000039419.18	Cntnap2	chr6	protein_coding	contactin associated protein-like 2
merge_peak_5632	10.7854	-6.66617	1.88462	-3.53715	0.000404477	0.0480042	0	0	15	42	3	15378102	15378262	merge_peak_5632	161	+	antisense:1;	ENSMUSG00000078783.2	Gm9733	chr3	protein_coding	predicted gene 9733
merge_peak_8506	10.9704	-6.69172	1.91209	-3.49968	0.000465817	0.0483342	0	0	10	49	7	91254065	91254273	merge_peak_8506	209	-	antisense:1;	ENSMUSG00000052572.20	Dlg2	chr7	protein_coding	discs large MAGUK scaffold protein 2
merge_peak_2814	11.5754	-6.76793	1.85838	-3.64185	0.000270682	0.0407558	0	0	17	44	14	34216508	34216706	merge_peak_2814	199	+	antisense:1;	ENSMUSG00000021796.16	Bmpr1a	chr14	protein_coding	bone morphogenetic protein receptor, type 1A
merge_peak_5122	14.3455	-7.07771	1.80512	-3.92091	8.82163e-05	0.0311771	0	0	19	57	2	64825917	64826102	merge_peak_5122	186	+	antisense:1;	ENSMUSG00000026888.15	Grb14	chr2	protein_coding	growth factor receptor bound protein 14
merge_peak_4549	14.8155	-7.12456	1.80802	-3.94052	8.13041e-05	0.0311771	0	0	17	62	18	77775216	77775586	merge_peak_4549	371	+	antisense:1;	ENSMUSG00000047466.11	8030462N17Rik	chr18	protein_coding	RIKEN cDNA 8030462N17 gene
