# Supplementary material for: Nsun2 controls cardiac homeostasis and hypertrophic response by regulating PRKACA expression
Source: Theranostics. 2025 Jan 20;15(6):2393–412. doi: 10.7150/thno.104441 (PMC11840729; doi:10.7150/thno.104441)
Supplement: Supplementary file 3 — Supplementary table 2. [file thnov15p2393s3.xlsx]

## Sheet: Sheet1
Gene	baseMean	log2FoldChange	lfcSE	stat	pvalue	padj	FT1_IP	FT2_IP	CT1_IP	CT2_IP	#chr	start	end	peak	len	strand	regionInfo	GeneID	Symbol	Chr	GeneType	Description
merge_peak_7360	71.3648	1.85674	0.672045	2.76282	0.00573038	0.208808	78	258	22	29	6	67318776	67318998	merge_peak_7360	223	+	antisense:1;	ENSMUSG00000018341.13	Il12rb2	chr6	protein_coding	interleukin 12 receptor, beta 2
merge_peak_1172	54.7547	2.01993	0.748381	2.69907	0.00695329	0.208808	50	219	14	22	10	125827151	125827381	merge_peak_1172	231	-	antisense:1;	ENSMUSG00000020105.10	Lrig3	chr10	protein_coding	leucine-rich repeats and immunoglobulin-like domains 3
merge_peak_7260	33.8323	2.04361	0.790842	2.58409	0.00976361	0.224056	44	117	8	14	6	39340613	39340878	merge_peak_7260	266	+	antisense:1;	ENSMUSG00000029924.13	Slc37a3	chr6	protein_coding	solute carrier family 37 (glycerol-3-phosphate transporter), member 3
merge_peak_4270	33.7839	2.19159	0.798345	2.74517	0.00604804	0.208808	42	123	9	11	18	54056007	54056162	merge_peak_4270	156	-	antisense:1;	ENSMUSG00000073563.4	Csnk1g3	chr18	protein_coding	casein kinase 1, gamma 3
merge_peak_8195	99.3358	2.26313	0.755552	2.99533	0.0027415	0.18644	73	440	15	43	7	121544140	121544980	merge_peak_8195	841	+	antisense:1;	ENSMUSG00000034951.11	Cog7	chr7	protein_coding	component of oligomeric golgi complex 7
merge_peak_1301	29.6738	2.26978	0.844431	2.68794	0.00718943	0.208808	36	111	6	11	11	29345481	29345666	merge_peak_1301	186	-	antisense:1;	ENSMUSG00000032740.18	Ccdc88a	chr11	protein_coding	coiled coil domain containing 88A
merge_peak_265	34.8438	2.38818	0.885151	2.69805	0.0069747	0.208808	32	148	4	15	1	72222457	72222657	merge_peak_265	201	+	antisense:1;	ENSMUSG00000039395.9	Mreg	chr1	protein_coding	melanoregulin
merge_peak_3628	27.6419	2.42475	0.932294	2.60084	0.00929961	0.223443	23	121	9	5	16	91621279	91621839	merge_peak_3628	561	-	intron:1.0;	ENSMUSG00000116933.2	Atp5o	chr16	protein_coding	ATP synthase, H+ transporting, mitochondrial F1 complex, O subunit
merge_peak_8613	30.6305	2.46188	0.858593	2.86734	0.00413938	0.200525	46	105	11	4	8	83593800	83593961	merge_peak_8613	162	-	antisense:1;	ENSMUSG00000047747.11	Rnf150	chr8	protein_coding	ring finger protein 150
merge_peak_8385	30.7061	2.48098	0.892659	2.77932	0.00544735	0.208808	30	129	10	5	8	25287939	25288214	merge_peak_8385	276	-	intron:1.0;	ENSMUSG00000031554.19	Adam5	chr8	protein_coding	a disintegrin and metallopeptidase domain 5
merge_peak_4573	20.411	2.50946	0.954778	2.62832	0.00858074	0.217782	27	76	5	5	19	43344945	43345320	merge_peak_4573	376	+	antisense:1;	ENSMUSG00000074852.5	Hpse2	chr19	protein_coding	heparanase 2
merge_peak_7742	25.0943	2.58359	0.942533	2.74111	0.00612313	0.208808	24	108	4	8	7	16627914	16628115	merge_peak_7742	202	-	antisense:1;	ENSMUSG00000063594.6	Gng8	chr7	protein_coding	guanine nucleotide binding protein (G protein), gamma 8
merge_peak_2991	19.9487	2.67715	0.976856	2.74058	0.00613302	0.208808	28	74	3	6	14	121566724	121566959	merge_peak_2991	236	+	antisense:1;	ENSMUSG00000063410.9	Stk24	chr14	protein_coding	serine/threonine kinase 24
merge_peak_6898	27.1038	2.80049	0.927366	3.01983	0.00252917	0.18644	29	115	7	4	5	103867155	103867399	merge_peak_6898	245	-	antisense:1;	ENSMUSG00000029313.19	Aff1	chr5	protein_coding	AF4/FMR2 family, member 1
merge_peak_3622	29.1184	2.81343	0.878073	3.2041	0.00135488	0.1564	36	117	5	7	16	91196418	91196808	merge_peak_3622	391	-	antisense:1;	ENSMUSG00000093701.8	Gm21970	chr16	protein_coding	predicted gene 21970
merge_peak_7549	25.098	2.85585	0.951529	3.00132	0.0026881	0.18644	25	110	5	5	6	120382347	120382512	merge_peak_7549	166	-	antisense:1;	ENSMUSG00000030180.16	Kdm5a	chr6	protein_coding	lysine (K)-specific demethylase 5A
merge_peak_4092	20.4128	2.86244	1.01728	2.81383	0.00489549	0.207439	22	87	5	3	18	7277254	7277519	merge_peak_4092	266	+	antisense:1;	ENSMUSG00000061802.7	Odad2	chr18	protein_coding	outer dynein arm docking complex subunit 2
merge_peak_5075	21.2998	2.88723	1.04546	2.76168	0.00575049	0.208808	27	85	7	1	2	117097299	117097539	merge_peak_5075	241	-	antisense:1;	ENSMUSG00000027349.6	Fam98b	chr2	protein_coding	family with sequence similarity 98, member B
merge_peak_3995	23.7141	2.98362	1.0113	2.95029	0.00317473	0.194537	22	108	2	7	17	74729161	74729366	merge_peak_3995	206	-	antisense:1;	ENSMUSG00000024069.15	Slc30a6	chr17	protein_coding	solute carrier family 30 (zinc transporter), member 6
merge_peak_1126	19.8502	3.02027	1.02165	2.95626	0.00311389	0.194537	29	75	5	2	10	114934066	114934186	merge_peak_1126	121	+	antisense:1;	ENSMUSG00000006764.9	Tph2	chr10	protein_coding	tryptophan hydroxylase 2
merge_peak_963	21.915	3.03623	0.980371	3.09702	0.00195474	0.172995	33	82	2	6	10	71192140	71192409	merge_peak_963	270	-	antisense:1;	ENSMUSG00000060733.14	Ipmk	chr10	protein_coding	inositol polyphosphate multikinase
merge_peak_6430	23.3856	3.08245	0.95061	3.2426	0.00118445	0.139765	37	85	5	3	4	135909029	135909299	merge_peak_6430	271	-	antisense:1;	ENSMUSG00000018983.10	E2f2	chr4	protein_coding	E2F transcription factor 2
merge_peak_1875	21.2029	3.10381	1.05758	2.93482	0.00333738	0.194595	26	88	6	1	12	52840577	52840742	merge_peak_1875	166	-	antisense:1;	ENSMUSG00000061603.9	Akap6	chr12	protein_coding	A kinase (PRKA) anchor protein 6
merge_peak_6857	37.2296	3.16892	0.922095	3.43665	0.00058895	0.0977289	29	180	8	4	5	92175440	92175700	merge_peak_6857	261	+	antisense:1;	ENSMUSG00000029403.15	Cdkl2	chr5	protein_coding	cyclin-dependent kinase-like 2 (CDC2-related kinase)
merge_peak_7820	26.6004	3.30927	0.94357	3.50718	0.000452891	0.0963077	34	111	4	4	7	28189542	28189847	merge_peak_7820	306	-	intron:1.0;	ENSMUSG00000109336.2	Samd4b	chr7	protein_coding	sterile alpha motif domain containing 4B
merge_peak_5157	30.5843	3.33507	0.906104	3.68067	0.000232625	0.0804429	39	128	5	4	2	139686332	139686599	merge_peak_5157	268	+	antisense:1;	ENSMUSG00000039033.12	Tasp1	chr2	protein_coding	taspase, threonine aspartase 1
merge_peak_8245	21.168	3.35451	1.12125	2.99176	0.00277378	0.18644	17	103	5	1	7	130288312	130288530	merge_peak_8245	219	+	intron:1.0;	ENSMUSG00000030852.19	Tacc2	chr7	protein_coding	transforming, acidic coiled-coil containing protein 2
merge_peak_7896	14.8653	3.4176	1.24452	2.74612	0.00603056	1	22	58	4	0	7	44879397	44879647	merge_peak_7896	251	-	antisense:1;	ENSMUSG00000030796.18	Tead2	chr7	protein_coding	TEA domain family member 2
merge_peak_3391	19.4899	3.63149	1.18212	3.07202	0.00212613	0.176597	20	91	0	5	16	15510168	15510398	merge_peak_3391	231	-	antisense:1;	ENSMUSG00000022672.9	Prkdc	chr16	protein_coding	protein kinase, DNA activated, catalytic polypeptide
merge_peak_5098	12.2393	3.65407	1.33083	2.7457	0.00603815	1	14	55	1	2	2	120780326	120780541	merge_peak_5098	216	+	antisense:1;	ENSMUSG00000027272.6	Ubr1	chr2	protein_coding	ubiquitin protein ligase E3 component n-recognin 1
merge_peak_1202	33.4162	3.68616	0.947332	3.89109	9.97939e-05	0.0588784	33	158	3	5	11	3138385	3138495	merge_peak_1202	111	+	antisense:1;	ENSMUSG00000020457.14	Drg1	chr11	protein_coding	developmentally regulated GTP binding protein 1
merge_peak_2252	30.6171	3.71021	0.991817	3.74082	0.00018342	0.0802428	30	145	5	2	13	32891926	32892386	merge_peak_2252	461	-	intron:1.0;	ENSMUSG00000044951.18	Mylk4	chr13	protein_coding	myosin light chain kinase family, member 4
merge_peak_8622	20.3651	3.97489	1.11656	3.55993	0.000370949	0.0905241	29	85	2	2	8	84722225	84722554	merge_peak_8622	330	-	antisense:1;	ENSMUSG00000005469.11	Prkaca	chr8	protein_coding	protein kinase, cAMP dependent, catalytic, alpha
merge_peak_8023	21.9014	4.02797	1.16331	3.46251	0.000535169	0.0974349	28	96	4	0	7	76143110	76143260	merge_peak_8023	151	-	antisense:1;	ENSMUSG00000025754.12	Agbl1	chr7	protein_coding	ATP/GTP binding protein-like 1
merge_peak_205	11.095	4.09923	1.44934	2.82835	0.00467889	1	28	29	1	1	1	53204727	53205018	merge_peak_205	292	+	antisense:1;	ENSMUSG00000060715.10	1700019A02Rik	chr1	protein_coding	RIKEN cDNA 1700019A02 gene
merge_peak_1289	11.4028	4.10206	1.49184	2.74967	0.0059656	1	14	51	2	0	11	26387302	26387473	merge_peak_1289	172	-	antisense:1;	ENSMUSG00000004018.10	Fancl	chr11	protein_coding	Fanconi anemia, complementation group L
merge_peak_8312	12.5308	4.24561	1.43648	2.95557	0.00312094	1	24	44	2	0	8	10378644	10378894	merge_peak_8312	251	-	antisense:1;	ENSMUSG00000039057.12	Myo16	chr8	protein_coding	myosin XVI
merge_peak_7786	8.57787	4.74379	1.8333	2.58756	0.0096657	1	15	33	1	0	7	24851656	24851946	merge_peak_7786	291	-	intron:1.0;	ENSMUSG00000008496.20	Pou2f2	chr7	protein_coding	POU domain, class 2, transcription factor 2
merge_peak_2191	9.18424	4.87972	1.81303	2.69148	0.00711354	1	18	33	0	1	13	15735273	15735528	merge_peak_2191	256	-	antisense:1;	ENSMUSG00000021318.16	Gli3	chr13	protein_coding	GLI-Kruppel family member GLI3
merge_peak_456	9.63632	4.95164	1.80133	2.74888	0.00597997	1	18	36	0	1	1	126313781	126313953	merge_peak_456	173	+	antisense:1;	ENSMUSG00000049690.16	Nckap5	chr1	protein_coding	NCK-associated protein 5
merge_peak_2563	9.93771	4.99766	1.79432	2.78527	0.00534831	1	18	38	0	1	13	114245317	114245619	merge_peak_2563	303	-	antisense:1;	ENSMUSG00000042348.11	Arl15	chr13	protein_coding	ADP-ribosylation factor-like 15
merge_peak_7313	10.1405	5.02551	1.78503	2.81536	0.00487221	1	21	35	0	1	6	55088297	55088472	merge_peak_7313	176	+	antisense:1;	ENSMUSG00000003476.17	Crhr2	chr6	protein_coding	corticotropin releasing hormone receptor 2
merge_peak_2712	10.4172	5.03926	1.81276	2.77987	0.00543801	1	11	51	1	0	14	41004639	41004829	merge_peak_2712	191	-	antisense:1;	ENSMUSG00000091110.2	Gm2832	chr14	protein_coding	predicted gene 2832
merge_peak_8457	10.5405	5.08547	1.78187	2.854	0.00431722	1	18	42	0	1	8	47239022	47239447	merge_peak_8457	426	-	antisense:1;	ENSMUSG00000031627.10	Irf2	chr8	protein_coding	interferon regulatory factor 2
merge_peak_3908	10.8383	5.09746	1.7838	2.85764	0.00426804	1	15	48	1	0	17	52119200	52119455	merge_peak_3908	256	+	antisense:1;	ENSMUSG00000023927.16	Satb1	chr17	protein_coding	special AT-rich sequence binding protein 1
merge_peak_8337	10.6546	5.10494	1.80024	2.8357	0.0045726	1	13	50	0	1	8	16179261	16179611	merge_peak_8337	351	+	antisense:1;	ENSMUSG00000060924.16	Csmd1	chr8	protein_coding	CUB and Sushi multiple domains 1
merge_peak_2154	11.2264	5.17991	1.77319	2.92124	0.00348644	1	17	48	0	1	13	12216278	12216622	merge_peak_2154	345	+	antisense:1;	ENSMUSG00000021311.10	Mtr	chr13	protein_coding	5-methyltetrahydrofolate-homocysteine methyltransferase
merge_peak_4904	24.8292	5.31553	1.30808	4.06362	4.83167e-05	0.0320702	35	110	1	1	2	69406452	69406717	merge_peak_4904	266	+	antisense:1;	ENSMUSG00000027070.15	Lrp2	chr2	protein_coding	low density lipoprotein receptor-related protein 2
merge_peak_4192	13.4303	5.43635	1.72154	3.15784	0.00158941	1	34	38	0	1	18	34633932	34634220	merge_peak_4192	289	+	antisense:1;	ENSMUSG00000036501.8	Fam13b	chr18	protein_coding	family with sequence similarity 13, member B
merge_peak_6495	5.01501	5.47595	2.0918	2.61782	0.00884937	1	14	13	0	0	4	148915347	148915735	merge_peak_6495	389	-	antisense:1;	ENSMUSG00000028977.18	Casz1	chr4	protein_coding	castor zinc finger 1
merge_peak_740	5.03052	5.48344	2.08483	2.63016	0.00853435	1	12	16	0	0	10	14536549	14536771	merge_peak_740	223	+	antisense:1;	ENSMUSG00000019868.17	Vta1	chr10	protein_coding	vesicle (multivesicular body) trafficking 1
merge_peak_6695	5.03052	5.48344	2.08483	2.63016	0.00853435	1	12	16	0	0	5	44913288	44913760	merge_peak_6695	473	+	antisense:1;	ENSMUSG00000039706.12	Ldb2	chr5	protein_coding	LIM domain binding 2
merge_peak_1509	5.09811	5.50146	2.07956	2.64549	0.00815735	1	13	15	0	0	11	77160810	77161140	merge_peak_1509	331	-	antisense:1;	ENSMUSG00000037926.16	Ssh2	chr11	protein_coding	slingshot protein phosphatase 2
merge_peak_4692	5.23329	5.53689	2.07316	2.67075	0.00756819	1	15	13	0	0	2	15859204	15859399	merge_peak_4692	196	-	antisense:1;	ENSMUSG00000075520.6	Malrd1	chr2	protein_coding	MAM and LDL receptor class A domain containing 1
merge_peak_3970	5.23329	5.53689	2.07316	2.67075	0.00756819	1	15	13	0	0	17	66977043	66977301	merge_peak_3970	259	-	intron:1.0;	ENSMUSG00000033278.11	Ptprm	chr17	protein_coding	protein tyrosine phosphatase, receptor type, M
merge_peak_9237	5.26432	5.55119	2.06383	2.68975	0.00715061	1	11	19	0	0	9	121479400	121479612	merge_peak_9237	213	+	intron:1.0;	ENSMUSG00000032528.6	Vipr1	chr9	protein_coding	vasoactive intestinal peptide receptor 1
merge_peak_2391	5.3164	5.56133	2.06071	2.69875	0.0069601	1	14	15	0	0	13	69702918	69703093	merge_peak_2391	176	+	intron:1.0;	ENSMUSG00000021595.19	Nsun2	chr13	protein_coding	NOL1/NOP2/Sun domain family member 2
merge_peak_44	5.33191	5.5684	2.05688	2.7072	0.00678532	1	12	18	0	0	1	15535323	15535687	merge_peak_44	365	+	intron:1.0;	ENSMUSG00000092083.5	Kcnb2	chr1	protein_coding	potassium voltage gated channel, Shab-related subfamily, member 2
merge_peak_3851	5.33191	5.5684	2.05688	2.7072	0.00678532	1	12	18	0	0	17	40838715	40839030	merge_peak_3851	316	-	antisense:1;	ENSMUSG00000090747.4	Esp8	chr17	protein_coding	exocrine gland secreted peptide 8
merge_peak_7804	5.46709	5.6022	2.04677	2.7371	0.00619837	1	14	16	0	0	7	26819955	26820425	merge_peak_7804	471	-	antisense:1;	ENSMUSG00000052974.9	Cyp2f2	chr7	protein_coding	cytochrome P450, family 2, subfamily f, polypeptide 2
merge_peak_1244	5.55019	5.6256	2.03838	2.75984	0.00578298	1	13	18	0	0	11	11279027	11279512	merge_peak_1244	486	+	antisense:1;	ENSMUSG00000020193.4	Zpbp	chr11	protein_coding	zona pellucida binding protein
merge_peak_7930	5.6333	5.64862	2.0323	2.77942	0.00544557	1	12	20	0	0	7	50241911	50242199	merge_peak_7930	289	-	antisense:1;	ENSMUSG00000055409.15	Nell1	chr7	protein_coding	NEL-like 1
merge_peak_3085	5.68538	5.65812	2.03016	2.78703	0.00531938	1	15	16	0	0	15	31567607	31567787	merge_peak_3085	181	-	antisense:1;	ENSMUSG00000022235.16	Cmbl	chr15	protein_coding	carboxymethylenebutenolidase-like (Pseudomonas)
merge_peak_7465	5.68538	5.65812	2.03016	2.78703	0.00531938	1	15	16	0	0	6	92492909	92493179	merge_peak_7465	271	+	antisense:1;	ENSMUSG00000030020.14	Prickle2	chr6	protein_coding	prickle planar cell polarity protein 2
merge_peak_28	5.73745	5.66774	2.04071	2.77734	0.00548062	1	18	12	0	0	1	10483797	10484232	merge_peak_28	436	-	intron:1.0;	ENSMUSG00000042501.13	Cpa6	chr1	protein_coding	carboxypeptidase A6
merge_peak_3250	5.7995	5.69349	2.02663	2.80935	0.00496422	1	10	24	0	0	15	83970185	83970430	merge_peak_3250	246	+	antisense:1;	ENSMUSG00000018865.10	Sult4a1	chr15	protein_coding	sulfotransferase family 4A, member 1
merge_peak_1561	5.93469	5.72459	2.01052	2.84732	0.00440893	1	12	22	0	0	11	87325361	87325567	merge_peak_1561	207	+	intron:1.0;	ENSMUSG00000010342.17	Tex14	chr11	protein_coding	testis expressed gene 14
merge_peak_7976	16.7245	5.7642	1.6898	3.41117	0.000646844	0.101022	27	70	0	1	7	62786142	62786342	merge_peak_7976	201	+	antisense:1;	ENSMUSG00000030525.9	Chrna7	chr7	protein_coding	cholinergic receptor, nicotinic, alpha polypeptide 7
merge_peak_7010	6.15297	5.77604	1.99422	2.89639	0.00377484	1	13	22	0	0	5	127588061	127588347	merge_peak_7010	287	+	intron:1.0;	ENSMUSG00000034324.17	Tmem132c	chr5	protein_coding	transmembrane protein 132C
merge_peak_657	6.25159	5.8026	1.99873	2.90315	0.00369431	1	10	27	0	0	1	187384872	187385140	merge_peak_657	269	+	intron:1.0;	ENSMUSG00000026610.14	Esrrg	chr1	protein_coding	estrogen-related receptor gamma
merge_peak_1949	6.30366	5.81131	1.9847	2.92806	0.00341085	1	13	23	0	0	12	76256123	76256365	merge_peak_1949	243	+	antisense:1;	ENSMUSG00000021056.9	Tex21	chr12	protein_coding	testis expressed gene 21
merge_peak_1549	6.38677	5.83152	1.9823	2.94179	0.00326317	1	12	25	0	0	11	85531435	85531736	merge_peak_1549	302	-	antisense:1;	ENSMUSG00000059439.16	Bcas3	chr11	protein_coding	breast carcinoma amplified sequence 3
merge_peak_2627	6.60505	5.87935	1.96715	2.98876	0.0028011	1	13	25	0	0	14	9001077	9001292	merge_peak_2627	216	-	intron:1.0;	ENSMUSG00000056296.18	Synpr	chr14	protein_coding	synaptoporin
merge_peak_7511	6.62056	5.88488	1.97354	2.98189	0.00286472	1	11	28	0	0	6	110933841	110934011	merge_peak_7511	171	-	antisense:1;	ENSMUSG00000056755.14	Grm7	chr6	protein_coding	glutamate receptor, metabotropic 7
merge_peak_2620	6.68816	5.89861	1.96584	3.00056	0.00269482	1	12	27	0	0	14	7569580	7569716	merge_peak_2620	137	+	antisense:1;	ENSMUSG00000042567.21	Nek10	chr14	protein_coding	NIMA (never in mitosis gene a)- related kinase 10
merge_peak_8164	6.77126	5.91758	1.96605	3.00989	0.00261342	1	11	29	0	0	7	110058211	110058477	merge_peak_8164	267	+	antisense:1;	ENSMUSG00000038371.16	Sbf2	chr7	protein_coding	SET binding factor 2
merge_peak_9421	6.80782	5.92021	1.95283	3.03161	0.00243254	1	16	22	0	0	X	111522682	111522903	merge_peak_9421	222	-	antisense:1;	ENSMUSG00000025529.15	Zfp711	chrX	protein_coding	zinc finger protein 711
merge_peak_209	6.80782	5.92021	1.95283	3.03161	0.00243254	1	16	22	0	0	1	53272628	53273063	merge_peak_209	436	+	antisense:1;	ENSMUSG00000026098.14	Pms1	chr1	protein_coding	PMS1 homolog 1, mismatch repair system component
merge_peak_1873	6.92195	5.94956	1.95885	3.03727	0.00238733	1	11	30	0	0	12	52225311	52225621	merge_peak_1873	311	-	antisense:1;	ENSMUSG00000035142.19	Nubpl	chr12	protein_coding	nucleotide binding protein-like
merge_peak_1798	7.12472	5.98862	1.93819	3.0898	0.00200289	1	14	27	0	0	12	31721042	31721402	merge_peak_1798	361	-	antisense:1;	ENSMUSG00000035933.6	Cog5	chr12	protein_coding	component of oligomeric golgi complex 5
merge_peak_4208	7.22334	6.01144	1.94547	3.08996	0.00200182	1	11	32	0	0	18	37172337	37172525	merge_peak_4208	189	-	antisense:1;	ENSMUSG00000103310.2	Pcdha12	chr18	protein_coding	protocadherin alpha 12
merge_peak_8960	7.47819	6.05626	1.9179	3.15776	0.00158985	1	17	25	0	0	9	48115614	48115924	merge_peak_8960	311	+	intron:1.0;	ENSMUSG00000044229.10	Nxpe4	chr9	protein_coding	neurexophilin and PC-esterase domain family, member 4
merge_peak_5923	7.74301	6.11144	1.91972	3.1835	0.00145504	1	12	34	0	0	4	6377408	6377589	merge_peak_5923	182	-	antisense:1;	ENSMUSG00000028249.16	Sdcbp	chr4	protein_coding	syndecan binding protein
merge_peak_3459	8.19509	6.19379	1.9041	3.25288	0.00114243	1	12	37	0	0	16	34029522	34029744	merge_peak_3459	223	+	antisense:1;	ENSMUSG00000061751.17	Kalrn	chr16	protein_coding	kalirin, RhoGEF kinase
merge_peak_8150	23.0171	6.23366	1.68259	3.70479	0.000211563	0.0802428	22	119	0	1	7	106778297	106778607	merge_peak_8150	311	-	antisense:1;	ENSMUSG00000016626.11	Nlrp14	chr7	protein_coding	NLR family, pyrin domain containing 14
merge_peak_3542	9.0217	6.32581	1.85629	3.40777	0.000654951	1	22	28	0	0	16	59548750	59549415	merge_peak_3542	666	-	intron:1.0;	ENSMUSG00000055540.16	Epha6	chr16	protein_coding	Eph receptor A6
