# Supplementary material for: Nsun2 controls cardiac homeostasis and hypertrophic response by regulating PRKACA expression
Source: Theranostics. 2025 Jan 20;15(6):2393–412. doi: 10.7150/thno.104441 (PMC11840729; doi:10.7150/thno.104441)
Supplement: Supplementary file 4 — Supplementary table 3. [file thnov15p2393s4.xlsx]

## Sheet: Sheet1
qPCR Primers
Primer name:	Forward：	Reverse：
Hum-priAKAP6	GGCATCTCCTAGTATTGCATCC	CAGACACCGACTAACCAACAA
Hum-AKAP6	TGGGATCAGGAGATGCTGTTT	CATGCTTGCTGTCCGAATCC
Hum-priPRKACA	GGAACCACTATGCCATGAAGA	TGGATAGGGCACTCTAAGGA
Hum-PRKACA	ACCCTGAATGAAAAGCGCATC	CGTAGGTGTGAGAACATCTCCC
Hum-GAPDH	GATTCCACCCATGGCAAATTC	CTGGAAGATGGTGATGGGATT
Mus-priPRKACA	CACCCTTCTGACTGAGGAAATC	GCTTTAGCTTCACCACCTGT
Mus-PRKACA	CGTGTGAAAGGCCGAACTTG	AACCAGCAGCCATCTCGTAG
Mus-priAKAP6	TCTGCGAAGTATCGTTGCTTTA	GAAAGGGTCACACTCATGGTTA
Mus-AKAP6	GAAAACGCTGCTTCAGCCAA	ATGAGTTCCATGCTTGGGGG
Mus-GAPDH	GTGGCAAAGTGGAGATTGTTG	CGTTGAATTTGCCGTGAGTG
miCLIP-qPCR and RIP-qPCR Primers:
Primer name:	Forward：	Reverse：
mus-PRKACA-Peak	GCACTGGATACTAAGGATGAACGAACAG	AGGGTGGGACAGTTTGGAGG
Genotyping Primers：
Primer name:	Forward：	Reverse：
Myh6-CreERT2	TCTATTGCACACAGCAATCCA	CCAGCATTGTGAGAACAAGG
Myh6-Wildtype	TCTATTGCACACAGCAATCCA	CCAACTCTTGTGAGAGGAGCA
NSun2flox/flox	GAGTCACATCAAAGCCCTTGTTC	AGCTATGCAGACTGAAGAATGAAG
siRNAs sequence
siRNAs：	Targeting Sequence：
si-Human-NSun2	GGUGUAGAAAUAACAGCGGUGAAGA
si-Mouse-NSun2	CCUGAAGAACUUGCCUGGCAUACAA
